# Supplementary material for: ARIP: A Tool for Precise Interatomic Contact Area and Volume Calculation in Proteins
Source: Int J Mol Sci. 2024 May 9;25(10):5176. doi: 10.3390/ijms25105176 (PMC11120937; doi:10.3390/ijms25105176)
Supplement: Supplementary file 1 [file ijms-25-05176-s001.zip]

Archive with 1 entries (1 files):
- ijms-2951271-supplementary.pdf
